# Supplementary material for: Post-covid medical complaints following infection with SARS-CoV-2 Omicron vs Delta variants
Source: Nat Commun. 2022 Nov 30;13:7363. doi: 10.1038/s41467-022-35240-2 (PMC9709355; doi:10.1038/s41467-022-35240-2)
Supplement: Supplementary file 6 — Source Data [file 41467_2022_35240_MOESM6_ESM.xlsx]

## Sheet: Table 1
	Table 1. Descriptive characteristics.
		SARS-CoV-2 Omicron variant	SARS-CoV-2 Delta variant	Testing negative for SARS-CoV-2
		13365	23767	N=105 297
	Age, median (interquartile range)	36 (26-48)	40 (32-49)	42 (30-53)
	Women, n (%)	6638 (49.7)	11 711 (49.3)	52 905 (50.2)
	Primary school1, n (%)	2886 (21.7)	5183 (21.9)	21 341 (20.3)
	Upper secondary school1, n (%)	4179 (31.4)	7821 (33.0)	35 848 (34.2)
	College/university1, n (%)	5461 (41.0)	8948 (37.8)	41 180 (39.3)
	Born in Norway, n (%)	9520 (71.2)	16 138 (67.9)	79686 (75.7)
	≥2 comorbidities2, n (%)	1169 (8.7)	2604 (11.0)	12 858 (12.2)
	One vaccine dose3, n (%)	12463 (93.2)	18 822 (79.2)	97 964 (93.0)
	Two vaccine doses3, n (%)	12 119 (90.7)	18 011 (75.8)	94 183 (89.4)
	Three vaccine doses3, n (%)	1421 (10.6)	1430 (6.0)	17 362 (16.5)
	Nr. of negative tests4, median [IQR]	2 [1-4]	2 [1-4]	1 [0-3]
	Nr. of all-cause previous visits to primary care4, median [IQR]	2 [1-3]	2 [1-4]	2 [1-3]
	All characteristics measured prior to test. 1 Highest achieved education level by end of 2019. 2 Based on counts of medical records in specialist care, January 1st 2020 to December 7th 2021. 3 The current vaccination status against COVID-19 before selected test date, based on records in vaccination database. 4 Counts of registered tests, from January 1st 2020 to December 7th 2021. 5 Counts of con…

## Sheet: Table 2
	Table 2. The differences between the group being infected with Omicron and the group being infected with Delta in prevalence of different post-covid complaints over time.
		Acute COVID-19	Acute post-covid period	Sub-acute post-covid period	Chronic post-covid period	Whole post-covid period
		1-13 days	14-29 days	30-89 days	90 days and more	14 to up to 126 days
	Any complaint	-49	-4	-20	-43	-23
		-83 to -15	-36 to 28	-46 to 5	-72 to -14	-46 to -1
	Musculoskeletal pain	-18	-7	-2	-23	-9
		-40 to 4	-28 to 14	-19 to 15	-43 to -2	-24 to 6
	Fatigue	6	1	-3	-11	-4
		-10 to 22	-13 to 16	-14 to 7	-22 to 0	-13 to 5
	Cough	-10	3	1	4	2
		-21 to 1	-5 to 11	-4 to 5	-2 to 11	-2 to 6
	Heart palpitations	-3	1	-4	-4	-3
		-8 to 1	-4 to 6	-8 to -1	-8 to 0	-6 to 0
	Shortness of breath	-8	0	-3	-3	-3
		-14 to -3	-7 to 6	-8 to 1	-8 to 1	-7 to 1
	Anxiety/depression	-15	-2	-9	-5	-7
		-32 to 1	-18 to 14	-22 to 4	-20 to 10	-19 to 5
	Brain fog	-1	-1	1	-1	0
		-3 to 2	-4 to 1	-2 to 3	-3 to 1	-2 to 2
	Estimates are group differences in prevalence per 10 000 persons in the respective groups, with 95% confidence intervals, representing the group testing positive with Omicron minus the group testing positive with Delta.

## Sheet: Figure 1
	Figure 1
	eligible persons aged 18-70 years	3696005
	untested persons excluded	3522688
	persons with ≥1 PCR test	173317
	persons excluded due to hospital contact	12293
	tested positive	57727
	persons excluded with non-screened PCR tests	18595
	included with negative test	105297
	included with delta	23767
	included with omicron	13365
	untested persons included in sensitivity analyses	1180716

## Sheet: Figure 2
	Figure 2	Hazard Ratio	95% confidence interval
	Any complaint	0.97	0.92-1.02
	Musculoskeletal pain	0.99	0.91-1.06
	Fatigue	1.04	0.94-1.15
	Cough	1.02	0.84-1.24
	Heart palpitations	0.83	0.62-1.11
	Shortness of breath	0.77	0.6-0.97
	Anxiety/depression	0.93	0.83-1.05
	Brain fog	1.07	0.66-1.73

## Sheet: Figure 3
	Figure 3
			Hazard Ratio	95% confidence interval
	Any complaint
		Delta	1.07	[1.03,1.11]
		Omicron	1.03	[0.99,1.08]
	Musculoskeletal pain
		Delta	1.02	[0.97,1.07]
		Omicron	1	[0.94,1.07]
	Fatigue
		Delta	1.24	[1.16,1.33]
		Omicron	1.29	[1.18,1.40]
	Cough
		Delta	0.93	[0.83,1.05]
		Omicron	0.95	[0.81,1.12]
	Heart palpitations
		Delta	1.12	[0.93,1.34]
		Omicron	0.93	[0.72,1.20]
	Shortness of breath
		Delta	1.69	[1.46,1.96]
		Omicron	1.29	[1.04,1.61]
	Anxiety/depression
		Delta	0.98	[0.91,1.05]
		Omicron	0.91	[0.82,1.01]
	Brain fog
		Delta	0.92	[0.66,1.26]
		Omicron	0.98	[0.65,1.47]

## Sheet: Figure 4
Figure 4.
Outcome	Week	Infection status	Prevalence per 10 000	95%CI lower bound	95%CI upper bound
anycomplaint	0	testnegative	359.23	349.123	369.619
anycomplaint	1	testnegative	299.863	290.634	309.375
anycomplaint	2	testnegative	285.48	276.497	294.746
anycomplaint	3	testnegative	320.558	311.007	330.392
anycomplaint	4	testnegative	318.438	308.92	328.24
anycomplaint	5	testnegative	329.516	319.802	339.514
anycomplaint	6	testnegative	326.764	317.113	336.698
anycomplaint	7	testnegative	334.235	324.471	344.283
anycomplaint	8	testnegative	340.613	330.75	350.759
anycomplaint	9	testnegative	322.443	312.838	332.332
anycomplaint	10	testnegative	304.169	294.853	313.77
anycomplaint	11	testnegative	294.544	285.397	303.975
anycomplaint	12	testnegative	313.534	303.03	324.389
anycomplaint	13	testnegative	330.19	319.398	341.334
anycomplaint	14	testnegative	349.492	335.104	364.475
anycomplaint	15	testnegative	350.325	335.917	365.327
anycomplaint	16	testnegative	334.94	317.441	353.369
anycomplaint	17	testnegative	323.102	311.165	335.48
anycomplaint	18	testnegative	323.218	313.155	333.594
anycomplaint	0	untested	214.218	211.933	216.527
anycomplaint	1	untested	219.256	216.922	221.614
anycomplaint	2	untested	221.736	219.382	224.115
anycomplaint	3	untested	235.506	233.065	237.972
anycomplaint	4	untested	235.364	232.922	237.831
anycomplaint	5	untested	237.482	235.024	239.964
anycomplaint	6	untested	239.42	236.946	241.918
anycomplaint	7	untested	244.884	242.379	247.414
anycomplaint	8	untested	242.865	240.373	245.382
anycomplaint	9	untested	228.318	225.909	230.752
anycomplaint	10	untested	219.982	217.619	222.369
anycomplaint	11	untested	225.987	223.591	228.409
anycomplaint	12	untested	230.607	227.654	233.598
anycomplaint	13	untested	243.047	239.996	246.135
anycomplaint	14	untested	249.249	245.184	253.381
anycomplaint	15	untested	252.744	248.64	256.915
anycomplaint	16	untested	239.072	235.516	242.68
anycomplaint	17	untested	242.507	239.688	245.358
anycomplaint	18	untested	239.227	236.746	241.734
anycomplaint	0	delta	388.688	366.781	411.848
anycomplaint	1	delta	376.578	354.852	399.579
anycomplaint	2	delta	345.329	324.64	367.287
anycomplaint	3	delta	382.275	360.413	405.406
anycomplaint	4	delta	391.184	369.091	414.542
anycomplaint	5	delta	396.178	373.923	419.7
anycomplaint	6	delta	401.176	378.745	424.877
anycomplaint	7	delta	400.819	378.44	424.462
anycomplaint	8	delta	405.462	382.956	429.232
anycomplaint	9	delta	373.376	351.826	396.192
anycomplaint	10	delta	351.71	330.771	373.923
anycomplaint	11	delta	327.635	307.475	349.069
anycomplaint	12	delta	341.169	318.947	364.88
anycomplaint	13	delta	377.862	354.342	402.877
anycomplaint	14	delta	375	347.253	404.871
anycomplaint	15	delta	384.589	356.397	414.914
anycomplaint	16	delta	393.902	354.562	437.409
anycomplaint	17	delta	381.289	352.57	412.248
anycomplaint	18	delta	335.991	314.036	359.425
anycomplaint	0	omicron	299.621	274.409	327.072
anycomplaint	1	omicron	291.547	266.594	318.759
anycomplaint	2	omicron	333.269	306.427	362.373
anycomplaint	3	omicron	315.8	289.838	344.006
anycomplaint	4	omicron	310.195	284.469	338.167
anycomplaint	5	omicron	315.8	289.782	344.072
anycomplaint	6	omicron	332.019	305.301	360.988
anycomplaint	7	omicron	309.573	283.842	337.555
anycomplaint	8	omicron	325.776	299.332	354.472
anycomplaint	9	omicron	272.334	248.258	298.673
anycomplaint	10	omicron	277.286	253.038	303.786
anycomplaint	11	omicron	314.554	288.603	342.756
anycomplaint	12	omicron	345.295	303.658	392.41
anycomplaint	13	omicron	329.985	289.213	376.282
anycomplaint	14	omicron	316.942	254.976	393.36
anycomplaint	15	omicron	312.947	251.491	388.821
anycomplaint	16	omicron	281.779	251.268	315.874
anycomplaint	17	omicron	301.659	274.752	331.111
anycomplaint	18	omicron	256.979	233.588	282.645
multpain	0	testnegative	153.281	146.76	160.088
multpain	1	testnegative	138.494	132.298	144.977
multpain	2	testnegative	136.123	129.984	142.548
multpain	3	testnegative	157.887	151.252	164.807
multpain	4	testnegative	152.744	146.223	159.552
multpain	5	testnegative	160.421	153.722	167.407
multpain	6	testnegative	163.572	156.813	170.617
multpain	7	testnegative	166.339	159.525	173.439
multpain	8	testnegative	167.724	160.881	174.852
multpain	9	testnegative	160.421	153.719	167.41
multpain	10	testnegative	146.534	140.147	153.208
multpain	11	testnegative	144.849	138.504	151.48
multpain	12	testnegative	152.062	144.82	159.66
multpain	13	testnegative	163.334	155.818	171.207
multpain	14	testnegative	167.76	157.933	178.188
multpain	15	testnegative	173.275	163.266	183.885
multpain	16	testnegative	167.451	155.273	180.566
multpain	17	testnegative	160.035	151.699	168.822
multpain	18	testnegative	156.544	149.596	163.809
multpain	0	untested	117.887	116.2	119.598
multpain	1	untested	121.392	119.668	123.14
multpain	2	untested	122.399	120.664	124.159
multpain	3	untested	130.137	128.335	131.963
multpain	4	untested	129.606	127.81	131.428
multpain	5	untested	131.393	129.58	133.232
multpain	6	untested	133.004	131.176	134.858
multpain	7	untested	134.022	132.183	135.886
multpain	8	untested	131.69	129.872	133.533
multpain	9	untested	124.088	122.328	125.872
multpain	10	untested	119.485	117.761	121.233
multpain	11	untested	121.278	119.54	123.042
multpain	12	untested	124.411	122.257	126.603
multpain	13	untested	130.823	128.602	133.082
multpain	14	untested	133.101	130.149	136.12
multpain	15	untested	137.38	134.377	140.449
multpain	16	untested	130.844	128.223	133.518
multpain	17	untested	132.715	130.635	134.828
multpain	18	untested	132.276	130.435	134.141
multpain	0	delta	162.638	148.737	177.815
multpain	1	delta	147.447	134.178	162.007
multpain	2	delta	153.657	140.132	168.466
multpain	3	delta	160.91	147.013	176.098
multpain	4	delta	168.172	153.977	183.651
multpain	5	delta	161.256	147.377	176.419
multpain	6	delta	191.397	176.182	207.898
multpain	7	delta	168.864	154.627	184.386
multpain	8	delta	192.786	177.533	209.323
multpain	9	delta	171.979	157.627	187.612
multpain	10	delta	165.404	151.324	180.771
multpain	11	delta	148.482	135.175	163.077
multpain	12	delta	166.23	150.988	182.982
multpain	13	delta	186.976	170.744	204.719
multpain	14	delta	190.584	171.191	212.127
multpain	15	delta	184.174	165.112	205.391
multpain	16	delta	195.439	168.463	226.635
multpain	17	delta	179.018	159.665	200.669
multpain	18	delta	166.942	151.695	183.692
multpain	0	omicron	119.839	104.335	137.615
multpain	1	omicron	117.416	102.088	135.014
multpain	2	omicron	125.295	109.397	143.469
multpain	3	omicron	138.653	121.907	157.662
multpain	4	omicron	133.184	116.789	151.846
multpain	5	omicron	131.97	115.632	150.581
multpain	6	omicron	147.17	129.846	166.767
multpain	7	omicron	152.043	134.45	171.898
multpain	8	omicron	144.735	127.588	164.149
multpain	9	omicron	136.829	120.149	155.789
multpain	10	omicron	131.97	115.646	150.562
multpain	11	omicron	156.31	138.419	176.472
multpain	12	omicron	153.612	126.555	186.345
multpain	13	omicron	155.137	127.855	188.129
multpain	14	omicron	141.892	102.337	196.432
multpain	15	omicron	122.008	85.7639	173.302
multpain	16	omicron	151.098	129.343	176.447
multpain	17	omicron	148.272	129.816	169.308
multpain	18	omicron	115.306	100.008	132.911
fatigue	0	testnegative	51.7662	47.9652	55.8666
fatigue	1	testnegative	42.4015	38.9857	46.1152
fatigue	2	testnegative	42.9429	39.5057	46.6778
fatigue	3	testnegative	47.3531	43.7397	51.2635
fatigue	4	testnegative	50.4497	46.7015	54.4971
fatigue	5	testnegative	51.9211	48.1216	56.0189
fatigue	6	testnegative	53.9351	50.0668	58.1005
fatigue	7	testnegative	56.8797	52.8929	61.1651
fatigue	8	testnegative	53.7027	49.836	57.8676
fatigue	9	testnegative	54.09	50.2143	58.2631
fatigue	10	testnegative	50.9143	47.1462	54.9819
fatigue	11	testnegative	49.1335	45.4377	53.1283
fatigue	12	testnegative	48.2539	44.2043	52.6725
fatigue	13	testnegative	57.0475	52.633	61.83
fatigue	14	testnegative	61.5136	55.5884	68.0661
fatigue	15	testnegative	56.7872	51.127	63.0701
fatigue	16	testnegative	57.0078	49.9511	65.0549
fatigue	17	testnegative	49.3702	44.769	54.4416
fatigue	18	testnegative	46.7993	43.0019	50.9302
fatigue	0	untested	25.4486	24.6572	26.2654
fatigue	1	untested	26.693	25.8759	27.5359
fatigue	2	untested	27.0058	26.1825	27.855
fatigue	3	untested	28.9098	28.0527	29.793
fatigue	4	untested	29.3426	28.4798	30.2315
fatigue	5	untested	29.3493	28.4846	30.2401
fatigue	6	untested	29.5957	28.7252	30.4924
fatigue	7	untested	31.021	30.1278	31.9405
fatigue	8	untested	31.2342	30.3387	32.1559
fatigue	9	untested	29.6223	28.75	30.521
fatigue	10	untested	27.9044	27.059	28.7763
fatigue	11	untested	29.5157	28.6455	30.4124
fatigue	12	untested	29.8596	28.7805	30.9791
fatigue	13	untested	32.1147	30.991	33.279
fatigue	14	untested	33.6982	32.1838	35.2837
fatigue	15	untested	33.9219	32.3953	35.5203
fatigue	16	untested	28.8654	27.6129	30.1747
fatigue	17	untested	28.702	27.7229	29.7156
fatigue	18	untested	27.6358	26.7866	28.512
fatigue	0	delta	79.2873	69.6218	90.2824
fatigue	1	delta	77.1901	67.6562	88.0557
fatigue	2	delta	71.6005	62.4418	82.0915
fatigue	3	delta	80.3361	70.5878	91.4182
fatigue	4	delta	79.6369	69.9533	90.6487
fatigue	5	delta	82.4341	72.546	93.6573
fatigue	6	delta	81.385	71.5852	92.5139
fatigue	7	delta	81.0354	71.2355	92.1709
fatigue	8	delta	72.6483	63.4097	83.2217
fatigue	9	delta	69.5055	60.4959	79.8461
fatigue	10	delta	65.3171	56.6099	75.3534
fatigue	11	delta	69.8546	60.7988	80.2484
fatigue	12	delta	60.3702	51.3753	70.9286
fatigue	13	delta	64.8761	55.5073	75.814
fatigue	14	delta	62.445	51.6406	75.4929
fatigue	15	delta	66.5476	55.3754	79.9557
fatigue	16	delta	67.9004	52.6061	87.6023
fatigue	17	delta	63.4788	52.2828	77.0539
fatigue	18	delta	49.6053	41.5073	59.2737
fatigue	0	omicron	81.2201	68.4761	96.3129
fatigue	1	omicron	76.2717	63.9181	90.991
fatigue	2	omicron	81.8389	68.9799	97.0716
fatigue	3	omicron	76.2717	63.9287	90.976
fatigue	4	omicron	60.2125	49.3691	73.42
fatigue	5	omicron	75.0351	62.8089	89.6198
fatigue	6	omicron	77.5085	65.0702	92.3023
fatigue	7	omicron	62.0637	51.0343	75.4586
fatigue	8	omicron	70.0909	58.3149	84.2248
fatigue	9	omicron	52.8125	42.7235	65.2684
fatigue	10	omicron	57.1283	46.604	70.0125
fatigue	11	omicron	70.0909	58.3047	84.2396
fatigue	12	omicron	50.5273	36.2572	70.3742
fatigue	13	omicron	56.3241	41.1194	77.1076
fatigue	14	omicron	70.6329	45.0254	110.642
fatigue	15	omicron	78.1057	50.8651	119.759
fatigue	16	omicron	35.7276	25.6535	49.7381
fatigue	17	omicron	47.7809	37.6022	60.6979
fatigue	18	omicron	44.7486	35.4681	56.4436
cough	0	testnegative	62.8657	58.5279	67.5227
cough	1	testnegative	34.0434	30.9188	37.4827
cough	2	testnegative	17.7312	15.5327	20.2402
cough	3	testnegative	17.3278	15.1531	19.814
cough	4	testnegative	13.4563	11.5595	15.6638
cough	5	testnegative	13.4563	11.563	15.6591
cough	6	testnegative	11.6018	9.85349	13.6598
cough	7	testnegative	11.763	10.0007	13.8354
cough	8	testnegative	14.424	12.4553	16.7034
cough	9	testnegative	9.82828	8.23037	11.7361
cough	10	testnegative	13.2144	11.3348	15.4051
cough	11	testnegative	12.2468	10.4458	14.3577
cough	12	testnegative	13.9425	11.8151	16.4523
cough	13	testnegative	11.8497	9.89593	14.1887
cough	14	testnegative	15.8229	12.9488	19.3336
cough	15	testnegative	12.8538	10.2903	16.0549
cough	16	testnegative	12.4269	9.32903	16.5518
cough	17	testnegative	17.9276	15.1784	21.1737
cough	18	testnegative	21.9241	19.3275	24.8686
cough	0	untested	6.02439	5.6412	6.4336
cough	1	untested	5.74735	5.37023	6.15093
cough	2	untested	5.46356	5.09576	5.85788
cough	3	untested	5.30815	4.94581	5.69703
cough	4	untested	5.63923	5.26458	6.04054
cough	5	untested	5.01763	4.66466	5.39729
cough	6	untested	5.17302	4.81502	5.55762
cough	7	untested	5.70005	5.32367	6.10302
cough	8	untested	5.99061	5.60173	6.40647
cough	9	untested	6.07845	5.6851	6.49901
cough	10	untested	6.56502	6.15546	7.0018
cough	11	untested	7.07866	6.65213	7.53251
cough	12	untested	6.83742	6.3225	7.39425
cough	13	untested	7.63133	7.08529	8.21941
cough	14	untested	7.4555	6.74957	8.2352
cough	15	untested	7.30885	6.60938	8.08228
cough	16	untested	7.50131	6.85417	8.2095
cough	17	untested	7.41561	6.91164	7.95629
cough	18	untested	6.79745	6.37405	7.24896
cough	0	delta	42.6302	35.5851	51.0629
cough	1	delta	37.9243	31.307	45.9338
cough	2	delta	26.7119	21.2724	33.5376
cough	3	delta	20.93	16.1855	27.0614
cough	4	delta	21.6525	16.8147	27.8784
cough	5	delta	19.4851	14.9266	25.4321
cough	6	delta	13.7075	9.97279	18.8383
cough	7	delta	19.8463	15.2373	25.8457
cough	8	delta	13.3466	9.66716	18.4238
cough	9	delta	12.2637	8.76246	17.1616
cough	10	delta	10.8201	7.56573	15.4721
cough	11	delta	14.4295	10.5868	19.6643
cough	12	delta	10.4902	7.08878	15.5213
cough	13	delta	12.5897	8.80256	18.0032
cough	14	delta	11.1575	7.11685	17.4884
cough	15	delta	15.2717	10.392	22.4377
cough	16	delta	20.1062	12.5113	32.2968
cough	17	delta	17.6978	12.1368	25.8002
cough	18	delta	19.0049	14.1446	25.531
cough	0	omicron	28.8804	21.5624	38.6724
cough	1	omicron	22.4549	16.1212	31.2692
cough	2	omicron	30.166	22.666	40.1378
cough	3	omicron	16.0338	10.8364	23.718
cough	4	omicron	17.9597	12.3974	26.011
cough	5	omicron	17.9597	12.3974	26.0111
cough	6	omicron	12.1832	7.76904	19.1005
cough	7	omicron	11.5416	7.27307	18.3106
cough	8	omicron	12.8249	8.27493	19.8715
cough	9	omicron	9.617	5.79774	15.9482
cough	10	omicron	12.1832	7.76859	19.1016
cough	11	omicron	8.97556	5.31555	15.1519
cough	12	omicron	9.29686	4.17825	20.6731
cough	13	omicron	6.19699	2.32593	16.5
cough	14	omicron	3.87485	0.545159	27.4856
cough	15	omicron	15.508	5.82289	41.2358
cough	16	omicron	16.7358	10.2534	27.3054
cough	17	omicron	18.6132	12.578	27.5363
cough	18	omicron	20.4375	14.3728	29.0537
heartp	0	testnegative	7.0429	5.7049	8.69444
heartp	1	testnegative	7.36684	5.99893	9.04639
heartp	2	testnegative	7.0429	5.70816	8.68947
heartp	3	testnegative	8.98672	7.45641	10.8308
heartp	4	testnegative	7.93376	6.50381	9.67782
heartp	5	testnegative	9.31072	7.75102	11.1839
heartp	6	testnegative	6.96192	5.63058	8.60778
heartp	7	testnegative	8.66272	7.16596	10.4718
heartp	8	testnegative	8.41973	6.9436	10.2093
heartp	9	testnegative	8.33873	6.86484	10.1287
heartp	10	testnegative	7.52881	6.13481	9.23929
heartp	11	testnegative	7.6098	6.21153	9.32254
heartp	12	testnegative	9.05718	7.36954	11.1308
heartp	13	testnegative	8.75844	7.09987	10.8041
heartp	14	testnegative	7.59532	5.66612	10.1807
heartp	15	testnegative	7.59532	5.66604	10.1809
heartp	16	testnegative	10.0451	7.28297	13.8533
heartp	17	testnegative	8.83853	6.97667	11.1967
heartp	18	testnegative	9.114	7.49033	11.0892
heartp	0	untested	5.71834	5.34346	6.1195
heartp	1	untested	5.83837	5.45772	6.24555
heartp	2	untested	6.07177	5.68448	6.48543
heartp	3	untested	6.3652	5.96489	6.79236
heartp	4	untested	6.712	6.30116	7.14961
heartp	5	untested	5.75834	5.37694	6.16678
heartp	6	untested	6.54527	6.13664	6.98109
heartp	7	untested	6.73201	6.31771	7.17347
heartp	8	untested	6.5386	6.1314	6.97282
heartp	9	untested	5.92506	5.54135	6.33531
heartp	10	untested	5.87171	5.48983	6.28014
heartp	11	untested	5.93839	5.55155	6.35217
heartp	12	untested	6.20772	5.72491	6.73122
heartp	13	untested	6.37226	5.88091	6.90464
heartp	14	untested	6.07145	5.44007	6.77607
heartp	15	untested	6.16463	5.52552	6.87761
heartp	16	untested	6.30028	5.71371	6.94702
heartp	17	untested	6.5337	6.06527	7.03828
heartp	18	untested	6.49219	6.078	6.93457
heartp	0	delta	8.36025	5.55562	12.579
heartp	1	delta	6.54223	4.12108	10.3843
heartp	2	delta	7.2694	4.69529	11.2531
heartp	3	delta	9.45121	6.43626	13.8765
heartp	4	delta	12.361	8.8352	17.2914
heartp	5	delta	12.361	8.82987	17.3019
heartp	6	delta	10.5423	7.32749	15.1654
heartp	7	delta	11.2697	7.93334	16.007
heartp	8	delta	11.9972	8.53168	16.8682
heartp	9	delta	10.5423	7.32313	15.1744
heartp	10	delta	10.5423	7.33026	15.1597
heartp	11	delta	7.99662	5.26612	12.1412
heartp	12	delta	9.26444	6.09966	14.0689
heartp	13	delta	7.57937	4.77698	12.0238
heartp	14	delta	8.98239	5.42024	14.8821
heartp	15	delta	6.58631	3.65162	11.8767
heartp	16	delta	4.85247	1.82171	12.919
heartp	17	delta	10.4656	6.41755	17.0627
heartp	18	delta	10.421	6.98547	15.5435
heartp	0	omicron	4.52881	2.16071	9.48982
heartp	1	omicron	4.52881	2.16026	9.49183
heartp	2	omicron	12.9448	8.35423	20.0527
heartp	3	omicron	9.70705	5.85243	16.0964
heartp	4	omicron	9.05962	5.36615	15.2914
heartp	5	omicron	9.70705	5.85667	16.0847
heartp	6	omicron	7.7649	4.41067	13.6665
heartp	7	omicron	6.47034	3.4844	12.012
heartp	8	omicron	5.17595	2.59205	10.3329
heartp	9	omicron	5.17595	2.59067	10.3385
heartp	10	omicron	5.82312	3.03143	11.1828
heartp	11	omicron	3.88171	1.74617	8.62674
heartp	12	omicron	15.0407	8.08957	27.948
heartp	13	omicron	6.01362	2.25456	16.0301
heartp	14	omicron	11.5711	3.73068	35.8297
heartp	15	omicron	11.5711	3.73592	35.7796
heartp	16	omicron	5.4136	2.25339	13
heartp	17	omicron	4.51299	2.02758	10.042
heartp	18	omicron	3.9933	1.79521	8.88041
shortbreath	0	testnegative	7.49288	6.1587	9.11583
shortbreath	1	testnegative	6.2309	5.02942	7.71916
shortbreath	2	testnegative	5.34028	4.23961	6.72651
shortbreath	3	testnegative	7.3444	6.02243	8.95628
shortbreath	4	testnegative	7.3444	6.02292	8.95555
shortbreath	5	testnegative	8.60667	7.16418	10.3393
shortbreath	6	testnegative	6.89897	5.62551	8.46044
shortbreath	7	testnegative	6.9732	5.69212	8.54235
shortbreath	8	testnegative	9.49789	7.9794	11.305
shortbreath	9	testnegative	7.41864	6.09008	9.03676
shortbreath	10	testnegative	7.78987	6.43246	9.43346
shortbreath	11	testnegative	6.60203	5.3588	8.13346
shortbreath	12	testnegative	7.49602	6.02004	9.33353
shortbreath	13	testnegative	7.96489	6.43833	9.85303
shortbreath	14	testnegative	8.51183	6.51492	11.1201
shortbreath	15	testnegative	5.83065	4.22164	8.0524
shortbreath	16	testnegative	5.28447	3.51276	7.94905
shortbreath	17	testnegative	5.99063	4.56421	7.86249
shortbreath	18	testnegative	6.45074	5.15647	8.06959
shortbreath	0	untested	3.1076	2.84384	3.39581
shortbreath	1	untested	2.88954	2.63537	3.16822
shortbreath	2	untested	3.58114	3.29511	3.89198
shortbreath	3	untested	3.54998	3.26491	3.85993
shortbreath	4	untested	3.9488	3.64612	4.27659
shortbreath	5	untested	4.42245	4.10225	4.76762
shortbreath	6	untested	4.40375	4.08209	4.75074
shortbreath	7	untested	4.48477	4.16027	4.83457
shortbreath	8	untested	4.80266	4.46474	5.16614
shortbreath	9	untested	4.57203	4.24278	4.92682
shortbreath	10	untested	4.50347	4.17584	4.8568
shortbreath	11	untested	4.80266	4.46375	5.16729
shortbreath	12	untested	4.91725	4.48991	5.38524
shortbreath	13	untested	5.12685	4.68954	5.60492
shortbreath	14	untested	5.87657	5.2557	6.57072
shortbreath	15	untested	5.37455	4.78632	6.03503
shortbreath	16	untested	3.43364	3.03098	3.88977
shortbreath	17	untested	3.71713	3.38123	4.08639
shortbreath	18	untested	3.56028	3.26649	3.88047
shortbreath	0	delta	9.49974	6.55464	13.7663
shortbreath	1	delta	17.9948	13.7324	23.5771
shortbreath	2	delta	13.5758	9.94928	18.5216
shortbreath	3	delta	15.9547	11.9745	21.2551
shortbreath	4	delta	18.335	14.0234	23.9691
shortbreath	5	delta	15.2749	11.3974	20.469
shortbreath	6	delta	17.6547	13.4302	23.2049
shortbreath	7	delta	16.9746	12.8423	22.4336
shortbreath	8	delta	14.5952	10.816	19.6923
shortbreath	9	delta	14.935	11.1056	20.0824
shortbreath	10	delta	11.8771	8.52537	16.5443
shortbreath	11	delta	8.82068	6.00827	12.9478
shortbreath	12	delta	11.1779	7.71908	16.1841
shortbreath	13	delta	13.1762	9.36509	18.5353
shortbreath	14	delta	8.46878	5.10557	14.0443
shortbreath	15	delta	11.2944	7.28337	17.5106
shortbreath	16	delta	4.24037	1.59181	11.2908
shortbreath	17	delta	10.1373	6.30282	16.3008
shortbreath	18	delta	8.17314	5.27288	12.6666
shortbreath	0	omicron	4.18741	1.99636	8.78108
shortbreath	1	omicron	6.58163	3.64231	11.8901
shortbreath	2	omicron	11.9724	7.72447	18.5521
shortbreath	3	omicron	14.9695	10.122	22.1334
shortbreath	4	omicron	11.9724	7.7254	18.5498
shortbreath	5	omicron	9.57586	5.86139	15.6406
shortbreath	6	omicron	9.57586	5.86413	15.6333
shortbreath	7	omicron	9.57586	5.86483	15.6314
shortbreath	8	omicron	10.774	6.78052	17.1155
shortbreath	9	omicron	6.58163	3.64477	11.8821
shortbreath	10	omicron	5.38439	2.80005	10.3515
shortbreath	11	omicron	9.57586	5.86987	15.618
shortbreath	12	omicron	15.3727	8.27153	28.5527
shortbreath	13	omicron	6.14507	2.31302	16.3154
shortbreath	14	omicron	11.9688	3.86948	36.9582
shortbreath	15	omicron	3.98755	0.564424	28.113
shortbreath	16	omicron	3.76232	1.41339	10.0111
shortbreath	17	omicron	6.15133	3.20295	11.8106
shortbreath	18	omicron	6.13902	3.30341	11.4059
anxdepr	0	testnegative	66.4002	62.3557	70.7051
anxdepr	1	testnegative	61.9124	58.0075	66.0783
anxdepr	2	testnegative	66.128	62.0941	70.4222
anxdepr	3	testnegative	68.9185	64.7893	73.3089
anxdepr	4	testnegative	72.4607	68.2262	76.9559
anxdepr	5	testnegative	72.3244	68.0828	76.8281
anxdepr	6	testnegative	70.621	66.4411	75.062
anxdepr	7	testnegative	69.6675	65.5178	74.0781
anxdepr	8	testnegative	73.824	69.5354	78.375
anxdepr	9	testnegative	69.8037	65.64	74.2295
anxdepr	10	testnegative	65.7879	61.7506	70.0872
anxdepr	11	testnegative	63.3397	59.3964	67.543
anxdepr	12	testnegative	70.4186	65.7953	75.3642
anxdepr	13	testnegative	67.0502	62.5428	71.8801
anxdepr	14	testnegative	73.4204	67.3198	80.0694
anxdepr	15	testnegative	78.6471	72.314	85.53
anxdepr	16	testnegative	68.9624	61.6034	77.1938
anxdepr	17	testnegative	69.343	64.2108	74.8822
anxdepr	18	testnegative	70.5903	66.1981	75.2717
anxdepr	0	untested	46.9711	45.9533	48.0112
anxdepr	1	untested	47.4893	46.4556	48.5457
anxdepr	2	untested	47.9547	46.9123	49.0202
anxdepr	3	untested	50.9088	49.8326	52.0081
anxdepr	4	untested	50.0719	49.0022	51.1647
anxdepr	5	untested	50.9618	49.881	52.0659
anxdepr	6	untested	50.342	49.2702	51.437
anxdepr	7	untested	52.2922	51.1965	53.4113
anxdepr	8	untested	52.2339	51.1356	53.3556
anxdepr	9	untested	48.3938	47.3441	49.4667
anxdepr	10	untested	46.6644	45.6347	47.7174
anxdepr	11	untested	48.0288	46.9835	49.0971
anxdepr	12	untested	48.7924	47.5381	50.0796
anxdepr	13	untested	50.5804	49.2958	51.8984
anxdepr	14	untested	52.3284	50.6416	54.0711
anxdepr	15	untested	51.9102	50.2308	53.6455
anxdepr	16	untested	51.8361	50.3191	53.3986
anxdepr	17	untested	52.8641	51.6322	54.1252
anxdepr	18	untested	51.9469	50.8527	53.0646
anxdepr	0	delta	74.0392	65.2255	84.0338
anxdepr	1	delta	76.5298	67.5375	86.709
anxdepr	2	delta	60.3666	52.459	69.4579
anxdepr	3	delta	80.2686	71.0485	90.6743
anxdepr	4	delta	75.907	66.9685	86.0283
anxdepr	5	delta	87.4437	77.785	98.2899
anxdepr	6	delta	71.8611	63.1776	81.7283
anxdepr	7	delta	86.195	76.6273	96.9456
anxdepr	8	delta	83.6986	74.2937	94.2828
anxdepr	9	delta	80.2686	71.0527	90.6689
anxdepr	10	delta	74.973	66.0827	85.0491
anxdepr	11	delta	66.2653	57.9604	75.7511
anxdepr	12	delta	69.7863	60.5671	80.3974
anxdepr	13	delta	78.223	68.4157	89.4235
anxdepr	14	delta	80.5802	68.778	94.3883
anxdepr	15	delta	82.1749	70.2176	96.1487
anxdepr	16	delta	82.9212	66.676	103.083
anxdepr	17	delta	85.4759	73.0609	99.9793
anxdepr	18	delta	71.8432	62.4811	82.5965
anxdepr	0	omicron	54.307	44.6627	66.02
anxdepr	1	omicron	55.3903	45.6217	67.2364
anxdepr	2	omicron	62.4393	52.0283	74.9179
anxdepr	3	omicron	51.6	42.2267	63.0409
anxdepr	4	omicron	66.7836	55.9812	79.6537
anxdepr	5	omicron	60.269	50.0501	72.5591
anxdepr	6	omicron	62.4393	52.0206	74.9289
anxdepr	7	omicron	58.0999	48.0754	70.1999
anxdepr	8	omicron	67.327	56.4578	80.2719
anxdepr	9	omicron	52.1413	42.7119	63.639
anxdepr	10	omicron	55.3903	45.661	67.1787
anxdepr	11	omicron	55.9321	46.1409	67.7868
anxdepr	12	omicron	85.2471	66.8232	108.695
anxdepr	13	omicron	81.2735	63.349	104.216
anxdepr	14	omicron	62.8473	39.5446	99.7443
anxdepr	15	omicron	69.8846	45.0744	108.203
anxdepr	16	omicron	58.0653	45.6131	73.8918
anxdepr	17	omicron	67.574	55.9916	81.5326
anxdepr	18	omicron	60.0349	49.7439	72.4395
brainfog	0	testnegative	2.45586	1.73211	3.48193
brainfog	1	testnegative	2.14883	1.48363	3.11219
brainfog	2	testnegative	1.91857	1.29515	2.84198
brainfog	3	testnegative	3.45381	2.57623	4.63019
brainfog	4	testnegative	3.7609	2.83679	4.98591
brainfog	5	testnegative	3.37704	2.50921	4.54488
brainfog	6	testnegative	3.14673	2.31175	4.28317
brainfog	7	testnegative	3.7609	2.84043	4.97951
brainfog	8	testnegative	2.22558	1.54204	3.21204
brainfog	9	testnegative	2.60938	1.85917	3.6622
brainfog	10	testnegative	3.37704	2.51075	4.54209
brainfog	11	testnegative	2.22558	1.54675	3.20225
brainfog	12	testnegative	2.50154	1.70412	3.67195
brainfog	13	testnegative	4.23389	3.15035	5.68991
brainfog	14	testnegative	4.2357	2.86027	6.27212
brainfog	15	testnegative	3.72729	2.47175	5.62024
brainfog	16	testnegative	3.72008	2.25052	6.14864
brainfog	17	testnegative	2.22913	1.4217	3.49499
brainfog	18	testnegative	2.23481	1.52073	3.28409
brainfog	0	untested	2.05035	1.83352	2.29282
brainfog	1	untested	2.07575	1.85694	2.32034
brainfog	2	untested	2.00591	1.79035	2.2474
brainfog	3	untested	2.38688	2.15125	2.64833
brainfog	4	untested	2.25354	2.0228	2.51059
brainfog	5	untested	2.45038	2.20549	2.72246
brainfog	6	untested	2.41228	2.17214	2.67897
brainfog	7	untested	2.29799	2.06456	2.5578
brainfog	8	untested	2.0948	1.87247	2.34351
brainfog	9	untested	2.34879	2.11363	2.61009
brainfog	10	untested	2.15194	1.92687	2.4033
brainfog	11	untested	2.18369	1.95658	2.43716
brainfog	12	untested	2.27019	1.98988	2.58997
brainfog	13	untested	2.68584	2.3784	3.03301
brainfog	14	untested	2.47705	2.08685	2.94019
brainfog	15	untested	2.53379	2.13508	3.00693
brainfog	16	untested	2.2417	1.91478	2.62441
brainfog	17	untested	2.20199	1.94516	2.49271
brainfog	18	untested	2.28928	2.0551	2.55013
brainfog	0	delta	1.73248	0.720783	4.16359
brainfog	1	delta	2.77215	1.38475	5.54883
brainfog	2	delta	3.81196	2.10868	6.89012
brainfog	3	delta	3.11874	1.62127	5.99848
brainfog	4	delta	3.81196	2.10829	6.89141
brainfog	5	delta	4.1586	2.35932	7.32906
brainfog	6	delta	3.46534	1.86357	6.44298
brainfog	7	delta	3.11874	1.62231	5.99464
brainfog	8	delta	3.46534	1.86151	6.45011
brainfog	9	delta	2.07902	0.933928	4.62745
brainfog	10	delta	2.07902	0.932495	4.63456
brainfog	11	delta	2.42558	1.15423	5.09654
brainfog	12	delta	2.46574	1.10778	5.48739
brainfog	13	delta	2.46574	1.10629	5.49479
brainfog	14	delta	0.602463	0.0847163	4.28308
brainfog	15	delta	4.82087	2.40839	9.64761
brainfog	16	delta	6.64172	2.97101	14.8408
brainfog	17	delta	3.57741	1.60284	7.98253
brainfog	18	delta	1.23203	0.396842	3.82427
brainfog	0	omicron	0.614655	0.0865308	4.36468
brainfog	1	omicron	3.07378	1.27732	7.39494
brainfog	2	omicron	1.84412	0.594378	5.72004
brainfog	3	omicron	2.45892	0.922377	6.55344
brainfog	4	omicron	3.07378	1.27559	7.405
brainfog	5	omicron	3.68869	1.65687	8.21007
brainfog	6	omicron	6.76398	3.7465	12.2088
brainfog	7	omicron	2.45892	0.920162	6.56922
brainfog	8	omicron	5.53371	2.88075	10.6273
brainfog	9	omicron	3.07378	1.27524	7.40701
brainfog	10	omicron	3.07378	1.27887	7.38598
brainfog	11	omicron	2.45892	0.923183	6.54773
brainfog	12	omicron	3.04781	0.764006	12.1502
brainfog	13	omicron	6.09669	2.2868	16.2437
brainfog	14	omicron	4.19209	0.588353	29.8034
brainfog	15	omicron
brainfog	16	omicron	3.95985	1.4846	10.5577
brainfog	17	omicron	0.700235	0.0985614	4.97304
brainfog	18	omicron

## Sheet: S-Figure 1
	Test date	Proportion with Omicron	Proportion with Delta
	2021-12-08	0.083871	0.916129
	2021-12-09	0.0709034	0.929097
	2021-12-10	0.0820569	0.917943
	2021-12-11	0.097763	0.902237
	2021-12-12	0.103507	0.896493
	2021-12-13	0.115571	0.884429
	2021-12-14	0.151611	0.848389
	2021-12-15	0.190852	0.809148
	2021-12-16	0.211425	0.788575
	2021-12-17	0.231579	0.768421
	2021-12-18	0.290709	0.709291
	2021-12-19	0.31623	0.68377
	2021-12-20	0.341463	0.658537
	2021-12-21	0.40596	0.59404
	2021-12-22	0.441919	0.558081
	2021-12-23	0.443327	0.556673
	2021-12-24	0.466555	0.533445
	2021-12-25	0.546853	0.453147
	2021-12-26	0.591797	0.408203
	2021-12-27	0.628715	0.371285
	2021-12-28	0.696418	0.303582
	2021-12-29	0.730561	0.269439
	2021-12-30	0.740581	0.259419
	2021-12-31	0.806167	0.193833
	2022-01-01	0.815815	0.184185

## Sheet: S-Table 2
	Supplementary Table 2. Person-days, numbers of failures and incidence rates per 100 000 person-days by diagnosis in primary care from 14 to up to 126 days after test date for SARS-CoV-2.
			SARS-CoV-2 omicron	SARS-CoV-2 delta	Tested negative without censoring*	Untested, without censoring*	Tested negative or untested, with censoring*
	Any complaint	Person-days	1349804	2360779	10660007	122000000	124800000
		Failures	2240	4507	17410	156395	161515
		Incidence rate	166	191	163	128	129
		(95%CI)	159-173	185-197	160-166	127-129	129-130
	Musculoskeletal pain	Person-days	1435796	2535206	11257065	126700000	129500000
		Failures	1083	2246	9241	91283	94105
		Incidence rate	75	89	82	72	73
		(95%CI)	71-80	85-92	80-84	72-73	72-73
	Fatigue	Person-days	1459971	2595895	11600767	130900000	133500000
		Failures	661	1254	3801	25095	25767
		Incidence rate	45	48	33	19	19
		(95%CI)	42-49	46-51	32-34	19-19	19-19
	Cough	Person-days	1488372	2643932	11714347	131700000	134300000
		Failures	177	353	1543	9548	9656
		Incidence rate	12	13	13	7	7
		(95%CI)	10-14	12-15	13-14	7-7	7-7
	Heart palpitations	Person-days	1492734	2653465	11757502	139000000	134 400 00
		Failures	72	163	635	5528	5706
		Incidence rate	5	6	5	4	4
		(95%CI)	4-6	5-7	4-6	4-4	4-4
	Shortness of breath	Person-days	1491170	2647117	11759958	131900000	134400000
		Failures	107	285	613	5137	5091
		Incidence rate	7	11	5	4	4
		(95%CI)	6-9	10-12	5-6	4-4	4-4
	Anxiety/depression	Person-days	1472305	2611713	11574431	130100000	132600000
		Failures	423	884	3648	34772	36362
		Incidence rate	29	34	32	27	27
		(95%CI)	26-32	32-36	30-33	26-27	27-27
	Brain fog	Person-days	1494863	2658461	11775821	132000000	134600000
		Failures	29	49	231	1942	2023
		Incidence rate	2	2	2	1	2
		(95%CI)	1-3	1-2	2-2	1-2	1-2
	Failures represent the first medical record registered at the general practitioner or emergency ward with the diagnoses in question (musculoskeletal pain, fatigue etc. assuming no competing risk between the different diagnoses), from 14 to up to 126 days after the test date.

## Sheet: S-Table 3
	Supplementary Table 3. Estimated hazard ratios of post-covid diagnoses in primary care from 14 to up to 126 days after testing for SARS-CoV-2, for persons with the omicron variant vs the delta variant.
	Outcome	SARS-CoV-2 status	Crude	95% CI	Adjusted*	95% CI*	Adjusted* + adjusted for vaccination status	95% CI
	Any complaint	Delta
		Omicron	0.88	[0.83,0.93]	0.96	[0.91,1.01]	0.97	[0.92,1.02]
	Musculoskeletal pain	Delta	1		1		1
		Omicron	0.88	[0.81,0.95]	0.99	[0.92,1.07]	0.99	[0.91,1.06]
	Fatigue	Delta	1		1		1
		Omicron	1.02	[0.92,1.12]	1.02	[0.92,1.13]	1.04	[0.94,1.15]
	Cough	Delta	1		1		1
		Omicron	0.98	[0.81,1.18]	1.03	[0.85,1.24]	1.02	[0.84,1.24]
	Heart palpitations	Delta	1		1		1
		Omicron	0.85	[0.64,1.13]	0.84	[0.63,1.12]	0.83	[0.62,1.11]
	Shortness of breath	Delta	1		1		1
		Omicron	0.75	[0.60,0.95]	0.77	[0.61,0.97]	0.77	[0.60,0.97]
	Anxiety/depression	Delta	1		1		1
		Omicron	0.89	[0.79,1.01]	0.92	[0.81,1.04]	0.93	[0.83,1.05]
	Brain fog	Delta	1		1		1
		Omicron	1.09	[0.67,1.75]	1.1	[0.68,1.77]	1.07	[0.66,1.73]
	*Adjusted for age, sex, education status, country of birth, the number of comorbidities, the number of negative tests prior to the selected test date and the number of primary care visits prior to the selected test date. Stratified on calendar week of testing.

## Sheet: S-Table 4
	Supplementary Table 4. Estimated hazard ratios of post-covid diagnoses in primary care from 14 to up to 126 days after testing for SARS-CoV-2, for persons with Omicron or Delta, both compared to persons testing negative.
	Outcome	SARS-CoV-2 status	Crude	95% CI	Adjusted*	95% CI*	Adjusted* + adj. for vaccination	95% CI
	Any complaint	Tested negative	1		1		1
		Delta	1.16	[1.12,1.20]	1.08	[1.05,1.12]	1.07	[1.03,1.11]
		Omicron	1.02	[0.98,1.07]	1.04	[0.99,1.09]	1.03	[0.99,1.08]
	Musculoskeletal pain	Tested negative	1		1		1
		Delta	1.06	[1.01,1.11]	1.02	[0.97,1.07]	1.02	[0.97,1.07]
		Omicron	0.93	[0.87,0.99]	1.01	[0.94,1.08]	1	[0.94,1.07]
	Fatigue	Tested negative	1		1		1
		Delta	1.36	[1.28,1.45]	1.26	[1.18,1.34]	1.24	[1.16,1.33]
		Omicron	1.39	[1.27,1.51]	1.28	[1.18,1.40]	1.29	[1.18,1.40]
	Cough	Tested negative	1		1		1
		Delta	0.98	[0.87,1.10]	0.93	[0.82,1.04]	0.93	[0.83,1.05]
		Omicron	0.96	[0.81,1.12]	0.95	[0.81,1.12]	0.95	[0.81,1.12]
	Heart palpitations	Tested negative	1		1		1
		Delta	1.16	[0.98,1.38]	1.1	[0.92,1.31]	1.12	[0.93,1.34]
		Omicron	0.98	[0.76,1.27]	0.92	[0.72,1.19]	0.93	[0.72,1.20]
	Shortness of breath	Tested negative	1		1		1
		Delta	1.75	[1.52,2.02]	1.69	[1.46,1.96]	1.69	[1.46,1.96]
		Omicron	1.32	[1.07,1.64]	1.3	[1.04,1.61]	1.29	[1.04,1.61]
	Anxiety/depression	Tested negative	1		1		1
		Delta	1.06	[0.99,1.14]	1	[0.93,1.08]	0.98	[0.91,1.05]
		Omicron	0.95	[0.85,1.05]	0.92	[0.83,1.02]	0.91	[0.82,1.01]
	Brain fog	Tested negative	1		1		1
		Delta	1.03	[0.76,1.41]	0.89	[0.65,1.22]	0.92	[0.66,1.26]
		Omicron	1.12	[0.75,1.68]	0.98	[0.65,1.47]	0.98	[0.65,1.47]
	*Adjusted for age, sex, education status, country of birth, the number of comorbidities, the number of negative test prior to the selected test date and the number of primary care visits prior to the selected test date. Stratified on calendar week of testing.

[truncated: 5 more sheets: S-Figure 2, S-Figure 3, S-Figure 4, S-Figure 5, S-Table 5]
